# Supplementary material for: Statistical and Block Copolymers of n-Dodecyl and Allyl Isocyanate via Titanium-Mediated Coordination Polymerization: A Route to Polyisocyanates with Improved Thermal Stability
Source: Polymers (Basel). 2024 Dec 19;16(24):3537. doi: 10.3390/polym16243537 (PMC11678465; doi:10.3390/polym16243537)
Supplement: Supplementary file 1 [file polymers-16-03537-s001.zip]

Archive with 1 entries (1 files):
- polymers-3371708-supplementary.pdf
